# Supplementary material for: Proteomics Reveals Differential Diagnosis Biomarkers Between Sepsis and Hemophagocytic Syndrome
Source: Biomedicines. 2025 Dec 17;13(12):3113. doi: 10.3390/biomedicines13123113 (PMC12731200; doi:10.3390/biomedicines13123113)
Supplement: Supplementary file 1 [file biomedicines-13-03113-s001.zip]

Archive with 1 entries (1 files):
- biomedicines-3997204-Table S1.xlsx
