# Supplementary material for: Proteomics Reveals Differential Diagnosis Biomarkers Between Sepsis and Hemophagocytic Syndrome
Source: Biomedicines. 2025 Dec 17;13(12):3113. doi: 10.3390/biomedicines13123113 (PMC12731200; doi:10.3390/biomedicines13123113)
Supplement: Supplementary file 1 [file biomedicines-13-03113-s001.zip › biomedicines-3997204-Table S1.xlsx]

## Sheet: biomedicines-3997204-supplement
	ipa_pathway	#NAME?	z_score	comparison
1	Neutrophil degranulation	50.5	6.724	HLHvsHealthy
2	Complement cascade	22.3	2.785	HLHvsHealthy
3	Signaling by the B Cell Receptor (BCR)	17.3	4.426	HLHvsHealthy
4	Fc epsilon receptor (FCERI) signaling	17.1	4.642	HLHvsHealthy
5	Cell surface interactions at the vascular wall	13.9	3.922	HLHvsHealthy
6	Complement System	11.8	-0.447	HLHvsHealthy
7	Signaling by ROBO receptors	11.8	4.811	HLHvsHealthy
8	Regulation of mRNA stability by proteins that bind AU-rich elements	11.4	4	HLHvsHealthy
9	Microautophagy Signaling Pathway	11.1	3.742	HLHvsHealthy
10	FAT10 Signaling Pathway	11	0	HLHvsHealthy
11	BAG2 Signaling Pathway	10.6	0	HLHvsHealthy
12	Regulation of RUNX2 expression and activity	10.6	3.742	HLHvsHealthy
13	NIK-->noncanonical NF-kB signaling	10.5	3.606	HLHvsHealthy
14	Degradation of CRY and PER proteins	10.4	3.606	HLHvsHealthy
15	MAPK6/MAPK4 signaling	10.1	3.873	HLHvsHealthy
16	Proteasome assembly	10.1	3.464	HLHvsHealthy
17	MHC class II antigen presentation	10	4.123	HLHvsHealthy
18	Hedgehog ligand biogenesis	10	3.606	HLHvsHealthy
19	Regulation of Apoptosis	9.93	3.464	HLHvsHealthy
20	Hedgehog 'off' state	9.77	4	HLHvsHealthy
21	Acute Phase Response Signaling	9.77	1.941	HLHvsHealthy
22	Somitogenesis	9.73	3.464	HLHvsHealthy
23	Binding and Uptake of Ligands by Scavenger Receptors	9.55	2.5	HLHvsHealthy
24	Metabolism of polyamines	9.36	3.464	HLHvsHealthy
25	Gene and protein expression by JAK-STAT signaling after IL-12 stimulation	9.28	-1.897	HLHvsHealthy
26	Inhibition of ARE-Mediated mRNA Degradation Pathway	9.27	2.236	HLHvsHealthy
27	Cachexia Signaling Pathway	9.26	4.082	HLHvsHealthy
28	Post-translational protein phosphorylation	9.25	3.873	HLHvsHealthy
29	Mitotic G2-G2/M phases	9.15	4.472	HLHvsHealthy
30	C-type lectin receptors (CLRs)	9.11	3.638	HLHvsHealthy
31	Fcgamma receptor (FCGR) dependent phagocytosis	9.02	3.3	HLHvsHealthy
32	Centrosomal KIAA0586 Signaling Pathway	8.77	3.5	HLHvsHealthy
33	TNFR2 non-canonical NF-kB pathway	8.62	3.464	HLHvsHealthy
34	Class I MHC mediated antigen processing and presentation	8.37	5.099	HLHvsHealthy
35	Protein Ubiquitination Pathway	8.36	4.472	HLHvsHealthy
36	Regulation of Insulin-like Growth Factor (IGF) transport and uptake by IGFBPs	8.34	3.873	HLHvsHealthy
37	Regulation of mitotic cell cycle	8.32	3.606	HLHvsHealthy
38	TCR signaling	8.2	3.873	HLHvsHealthy
39	Degradation of beta-catenin by the destruction complex	8.14	3.606	HLHvsHealthy
40	Interleukin-1 family signaling	8.06	3.873	HLHvsHealthy
41	LXR/RXR Activation	8.06	0.905	HLHvsHealthy
42	Cellular response to hypoxia	8.06	3.464	HLHvsHealthy
43	Phagosome Maturation	7.9	0	HLHvsHealthy
44	Transcriptional regulation by RUNX3	7.85	3.606	HLHvsHealthy
45	Mitochondrial protein degradation	7.8	3.051	HLHvsHealthy
46	S Phase	7.64	3.606	HLHvsHealthy
47	Mitotic G1 phase and G1/S transition	7.05	3.742	HLHvsHealthy
48	Ribosomal Quality Control Signaling Pathway	6.89	4.146	HLHvsHealthy
49	ABC-family proteins mediated transport	6.82	3.606	HLHvsHealthy
50	Signaling by NOTCH4	6.66	3.742	HLHvsHealthy
51	Synthesis of DNA	6.61	3.606	HLHvsHealthy
52	Integrin cell surface interactions	6.58	0.905	HLHvsHealthy
53	TRIM21 Intracellular Antibody Signaling Pathway	6.52	4.642	HLHvsHealthy
54	LPS/IL-1 Mediated Inhibition of RXR Function	6.48	-0.447	HLHvsHealthy
55	Nuclear Cytoskeleton Signaling Pathway	6.39	3.638	HLHvsHealthy
56	Formation of xylulose-5-phosphate	6.35	2	HLHvsHealthy
57	KEAP1-NFE2L2 pathway	6.3	3.742	HLHvsHealthy
58	Response to elevated platelet cytosolic Ca2+	6.25	1.941	HLHvsHealthy
59	HSP90 chaperone cycle for steroid hormone receptors in the presence of ligand	6.24	3	HLHvsHealthy
60	Beta-catenin independent WNT signaling	6.14	4	HLHvsHealthy
61	Semaphorin Signaling in Neurons	6.11	0	HLHvsHealthy
62	Huntington's Disease Signaling	6.1	1.342	HLHvsHealthy
63	RAF/MAP kinase cascade	6.02	4.243	HLHvsHealthy
64	Selenoamino acid metabolism	5.91	3.357	HLHvsHealthy
65	DNA Replication Pre-Initiation	5.89	3.606	HLHvsHealthy
66	Role of JAK family kinases in IL-6-type Cytokine Signaling	5.84	2.828	HLHvsHealthy
67	Collagen degradation	5.8	2.333	HLHvsHealthy
68	Peroxisomal protein import	5.8	3	HLHvsHealthy
69	Hedgehog 'on' state	5.79	3.606	HLHvsHealthy
70	Multiple Sclerosis Signaling Pathway	5.78	2.84	HLHvsHealthy
71	Ethanol Degradation II	5.6	2	HLHvsHealthy
72	PTEN Regulation	5.59	3.051	HLHvsHealthy
73	Detoxification of Reactive Oxygen Species	5.52	2.646	HLHvsHealthy
74	Immunoregulatory interactions between a Lymphoid and a non-Lymphoid cell	5.47	4.158	HLHvsHealthy
75	Neuroprotective Role of THOP1 in Alzheimer's Disease	5.45	0.447	HLHvsHealthy
76	Cell Cycle Checkpoints	5.39	4.243	HLHvsHealthy
77	Pentose phosphate pathway	5.39	2.236	HLHvsHealthy
78	Noradrenaline and Adrenaline Degradation	5.36	2	HLHvsHealthy
79	Mitotic Metaphase and Anaphase	5.34	4	HLHvsHealthy
80	Intrinsic Pathway for Apoptosis	5.33	2.828	HLHvsHealthy
81	Transcriptional regulation by RUNX1	5.18	3.742	HLHvsHealthy
82	GAIT Translation Signaling Pathway	5.17	-2.138	HLHvsHealthy
83	RHO GTPases activate PKNs	5.14	2.449	HLHvsHealthy
84	Coronavirus Replication Pathway	5.13	2	HLHvsHealthy
85	Neddylation	5.11	3.5	HLHvsHealthy
86	ERK/MAPK Signaling	5.1	1.667	HLHvsHealthy
87	DHCR24 Signaling Pathway	5.09	1.508	HLHvsHealthy
88	Cyclophilin Signaling Pathway	5.09	3	HLHvsHealthy
89	Virus Entry via Endocytic Pathways	5.08	2.449	HLHvsHealthy
90	Antigen Presentation Pathway	5.06	2.449	HLHvsHealthy
91	Gluconeogenesis I	5.04	2.449	HLHvsHealthy
92	Caveolar-mediated Endocytosis Signaling	5.02	2.236	HLHvsHealthy
93	Assembly of collagen fibrils and other multimeric structures	4.98	1.414	HLHvsHealthy
94	COPI-mediated anterograde transport	4.93	3.162	HLHvsHealthy
95	p70S6K Signaling	4.89	0.816	HLHvsHealthy
96	Deubiquitination	4.88	4.123	HLHvsHealthy
97	Semaphorin interactions	4.83	2.828	HLHvsHealthy
98	Cilia Biogenesis Signaling Pathway	4.83	-0.277	HLHvsHealthy
99	Extracellular matrix organization	4.75	1.265	HLHvsHealthy
100	Signaling by Rho Family GTPases	4.69	2.714	HLHvsHealthy
101	Uracil Degradation II (Reductive)	4.69	0	HLHvsHealthy
102	Thymine Degradation	4.69	0	HLHvsHealthy
103	Collagen biosynthesis and modifying enzymes	4.68	2.121	HLHvsHealthy
104	Epithelial Adherens Junction Signaling	4.65	2.111	HLHvsHealthy
105	Citric acid cycle (TCA cycle)	4.6	2.236	HLHvsHealthy
106	GPVI-mediated activation cascade	4.55	2.449	HLHvsHealthy
107	TCA Cycle II (Eukaryotic)	4.49	2.236	HLHvsHealthy
108	Eukaryotic Translation Elongation	4.47	2.309	HLHvsHealthy
109	Hepatic Fibrosis / Hepatic Stellate Cell Activation	4.46	0	HLHvsHealthy
110	RHOGDI Signaling	4.46	-2.121	HLHvsHealthy
111	Translocation of SLC2A4 (GLUT4) to the plasma membrane	4.45	2.828	HLHvsHealthy
112	Nucleotide salvage	4.39	2.236	HLHvsHealthy
113	CLEAR Signaling Pathway	4.35	0.775	HLHvsHealthy
114	Triglyceride metabolism	4.34	1.633	HLHvsHealthy
115	Axonal Guidance Signaling	4.33	0	HLHvsHealthy
116	Tumoricidal Function of Hepatic Natural Killer Cells	4.3	0	HLHvsHealthy
117	Hematoma Resolution Signaling Pathway	4.29	-0.258	HLHvsHealthy
118	Interferon gamma signaling	4.27	3	HLHvsHealthy
119	Advanced glycosylation endproduct receptor signaling	4.24	2	HLHvsHealthy
120	Folate Signaling Pathway	4.24	2.449	HLHvsHealthy
121	Interferon alpha/beta signaling	4.24	2.828	HLHvsHealthy
122	Natural Killer Cell Signaling	4.21	0.905	HLHvsHealthy
123	TCF dependent signaling in response to WNT	4.13	3.742	HLHvsHealthy
124	Coronavirus Pathogenesis Pathway	4.11	-0.632	HLHvsHealthy
125	ROBO SLIT Signaling Pathway	4.05	0	HLHvsHealthy
126	Transcriptional and post-translational regulation of MITF-M expression and activity	4	2.646	HLHvsHealthy
127	Selenocysteine Biosynthesis II (Archaea and Eukaryotes)	4	0	HLHvsHealthy
128	IL-12 Signaling and Production in Macrophages	4	0.277	HLHvsHealthy
129	Actin Cytoskeleton Signaling	3.98	3.162	HLHvsHealthy
130	Elastic fibre formation	3.97	1.633	HLHvsHealthy
131	Neutrophil Extracellular Trap Signaling Pathway	3.94	1.414	HLHvsHealthy
132	Response of EIF2AK4 (GCN2) to amino acid deficiency	3.91	2.53	HLHvsHealthy
133	Peroxisomal lipid metabolism	3.88	2.236	HLHvsHealthy
134	Platelet Adhesion to exposed collagen	3.86	2	HLHvsHealthy
135	Granzyme B Signaling	3.86	0	HLHvsHealthy
136	Phase II - Conjugation of compounds	3.85	3	HLHvsHealthy
137	Regulation of Actin-based Motility by Rho	3.79	2.449	HLHvsHealthy
138	Fructose metabolism	3.76	0	HLHvsHealthy
139	Aspartate Degradation II	3.76	0	HLHvsHealthy
140	PKR-mediated signaling	3.69	2.828	HLHvsHealthy
141	MSP-RON Signaling in Cancer Cells Pathway	3.68	1.667	HLHvsHealthy
142	FcÎ³ Receptor-mediated Phagocytosis in Macrophages and Monocytes	3.66	2.646	HLHvsHealthy
143	Cilium Assembly	3.59	3.464	HLHvsHealthy
144	Sucrose Degradation V (Mammalian)	3.56	0	HLHvsHealthy
145	Serotonin Degradation	3.56	2.236	HLHvsHealthy
146	COPII-mediated vesicle transport	3.55	2.646	HLHvsHealthy
147	Ephrin B Signaling	3.55	2.236	HLHvsHealthy
148	Glyoxylate metabolism and glycine degradation	3.55	2	HLHvsHealthy
149	Cargo concentration in the ER	3.54	2.236	HLHvsHealthy
150	IL-15 Production	3.54	2.333	HLHvsHealthy
151	Semaphorin Neuronal Repulsive Signaling Pathway	3.53	0	HLHvsHealthy
152	Nucleotide catabolism	3.48	1.342	HLHvsHealthy
153	Superpathway of Methionine Degradation	3.48	1.342	HLHvsHealthy
154	Protein folding	3.47	2.828	HLHvsHealthy
155	Interleukin-12 family signaling	3.45	2	HLHvsHealthy
156	Plasma lipoprotein assembly, remodeling, and clearance	3.45	2.646	HLHvsHealthy
157	Integrin to Cytoskeleton Signaling Pathway	3.44	3.317	HLHvsHealthy
158	HIPPO signaling	3.41	-2	HLHvsHealthy
159	Malate-aspartate shuttle	3.39	0	HLHvsHealthy
160	Signaling by MET	3.34	2.646	HLHvsHealthy
161	Warburg Effect Signaling Pathway	3.33	0.707	HLHvsHealthy
162	Regulation of eIF4 and p70S6K Signaling	3.33	0	HLHvsHealthy
163	IGF-1 Signaling	3.3	0	HLHvsHealthy
164	Chaperone Mediated Autophagy	3.29	2	HLHvsHealthy
165	14-3-3-mediated Signaling	3.28	2.236	HLHvsHealthy
166	D-myo-inositol (1,4,5,6)-Tetrakisphosphate Biosynthesis	3.28	3.162	HLHvsHealthy
167	D-myo-inositol (3,4,5,6)-tetrakisphosphate Biosynthesis	3.28	3.162	HLHvsHealthy
168	Formation of Fibrin Clot (Clotting Cascade)	3.26	0.447	HLHvsHealthy
169	EIF2 Signaling	3.24	1.342	HLHvsHealthy
170	Production of Nitric Oxide and Reactive Oxygen Species in Macrophages	3.24	1.414	HLHvsHealthy
171	Nonsense-Mediated Decay (NMD)	3.24	2.333	HLHvsHealthy
172	IL-27 Signaling Pathway	3.24	2.121	HLHvsHealthy
173	Macrophage Alternative Activation Signaling Pathway	3.22	1.897	HLHvsHealthy
174	Leukocyte Extravasation Signaling	3.2	2.111	HLHvsHealthy
175	TP53 Regulates Metabolic Genes	3.15	2.646	HLHvsHealthy
176	Pentose Phosphate Pathway	3.11	0	HLHvsHealthy
177	3-phosphoinositide Degradation	3.08	3.162	HLHvsHealthy
178	Growth hormone receptor signaling	3.07	2	HLHvsHealthy
179	Germ Cell-Sertoli Cell Junction Signaling	3.06	0	HLHvsHealthy
180	ABRA Signaling Pathway	3.06	1.134	HLHvsHealthy
181	Eukaryotic Translation Initiation	3.06	2.714	HLHvsHealthy
182	Ephrin Receptor Signaling	3.06	3	HLHvsHealthy
183	Palmitate Biosynthesis I (Animals)	3.05	0	HLHvsHealthy
184	Sleep NREM Signaling Pathway	3.04	-1.134	HLHvsHealthy
185	Collagen chain trimerization	3.01	1.342	HLHvsHealthy
186	NRF2-mediated Oxidative Stress Response	3.01	1.89	HLHvsHealthy
187	D-myo-inositol-5-phosphate Metabolism	3.01	3.162	HLHvsHealthy
188	Lysine catabolism	2.99	0	HLHvsHealthy
189	Purine Nucleotides De Novo Biosynthesis II	2.99	0	HLHvsHealthy
190	Actin Nucleation by ARP-WASP Complex	2.97	2	HLHvsHealthy
191	IL-8 Signaling	2.96	2.828	HLHvsHealthy
192	Cell junction organization	2.95	1.89	HLHvsHealthy
193	Clathrin-mediated Endocytosis Signaling	2.94	0	HLHvsHealthy
194	Role of Tissue Factor in Cancer	2.94	1.897	HLHvsHealthy
195	Syndecan interactions	2.94	1	HLHvsHealthy
196	Arachidonate metabolism	2.93	1.342	HLHvsHealthy
197	Tryptophan Degradation X (Mammalian, via Tryptamine)	2.93	0	HLHvsHealthy
198	MSP-RON Signaling in Macrophages Pathway	2.92	0.378	HLHvsHealthy
199	Sulfur amino acid metabolism	2.88	2	HLHvsHealthy
200	Apelin Adipocyte Signaling Pathway	2.86	1.342	HLHvsHealthy
201	3-phosphoinositide Biosynthesis	2.86	3.162	HLHvsHealthy
202	L1CAM interactions	2.85	2.828	HLHvsHealthy
203	Glioma Invasiveness Signaling	2.83	0	HLHvsHealthy
204	Remodeling of Epithelial Adherens Junctions	2.83	0	HLHvsHealthy
205	Antimicrobial peptides	2.8	1.342	HLHvsHealthy
206	Nucleotide biosynthesis	2.78	0	HLHvsHealthy
207	Colanic Acid Building Blocks Biosynthesis	2.78	0	HLHvsHealthy
208	Xenobiotic Metabolism PXR Signaling Pathway	2.76	2.828	HLHvsHealthy
209	Glycosaminoglycan metabolism	2.76	2.121	HLHvsHealthy
210	Lysosomal oligosaccharide catabolism	2.75	0	HLHvsHealthy
211	D-glucuronate Degradation I	2.75	0	HLHvsHealthy
212	Inosine-5'-phosphate Biosynthesis II	2.75	0	HLHvsHealthy
213	Rapoport-Luebering Glycolytic Shunt	2.75	0	HLHvsHealthy
214	Fatty Acid Î²-oxidation III (Unsaturated, Odd Number)	2.75	0	HLHvsHealthy
215	Protein Kinase A Signaling	2.74	0.832	HLHvsHealthy
216	Cell Cycle: G2/M DNA Damage Checkpoint Regulation	2.72	0	HLHvsHealthy
217	IL-6 Signaling	2.72	2.449	HLHvsHealthy
218	Sperm Motility	2.71	0	HLHvsHealthy
219	Signaling by CSF1 (M-CSF) in myeloid cells	2.71	2	HLHvsHealthy
220	Glutathione Redox Reactions I	2.71	0	HLHvsHealthy
221	Asparagine N-linked glycosylation	2.69	2.121	HLHvsHealthy
222	Glycation Signaling Pathway	2.69	0.905	HLHvsHealthy
223	Amyloid Processing	2.68	2	HLHvsHealthy
224	Sirtuin Signaling Pathway	2.66	1.508	HLHvsHealthy
225	G-protein beta:gamma signalling	2.66	2	HLHvsHealthy
226	RHO GTPases activate IQGAPs	2.66	2	HLHvsHealthy
227	FXR/RXR Activation	2.64	0.707	HLHvsHealthy
228	IL-15 Signaling	2.62	0	HLHvsHealthy
229	Signaling by TGF-beta Receptor Complex	2.61	2.236	HLHvsHealthy
230	Activation of Matrix Metalloproteinases	2.61	1	HLHvsHealthy
231	Eukaryotic Translation Termination	2.61	2.333	HLHvsHealthy
232	PPARÎ±/RXRÎ± Activation	2.59	0	HLHvsHealthy
233	B Cell Development	2.58	0	HLHvsHealthy
234	PI3K/AKT Signaling	2.56	2.236	HLHvsHealthy
235	Fatty Acid Î²-oxidation I	2.56	0	HLHvsHealthy
236	RAC Signaling	2.55	2.236	HLHvsHealthy
237	Ferroptosis Signaling Pathway	2.55	0	HLHvsHealthy
238	Xenobiotic Metabolism AHR Signaling Pathway	2.55	2.449	HLHvsHealthy
239	Mitochondrial Dysfunction	2.54	0.277	HLHvsHealthy
240	Pentose Phosphate Pathway (Oxidative Branch)	2.54	0	HLHvsHealthy
241	2-oxobutanoate Degradation I	2.54	0	HLHvsHealthy
242	Metabolism of Angiotensinogen to Angiotensins	2.53	0	HLHvsHealthy
243	Reelin Signaling in Neurons	2.51	2.828	HLHvsHealthy
244	Metabolism of water-soluble vitamins and cofactors	2.51	0	HLHvsHealthy
245	Methylglyoxal Degradation III	2.51	0	HLHvsHealthy
246	Autism Signaling Pathway	2.51	2.496	HLHvsHealthy
247	MITF-M-dependent gene expression	2.5	1.89	HLHvsHealthy
248	Intra-Golgi and retrograde Golgi-to-ER traffic	2.5	3.162	HLHvsHealthy
249	RHO GTPases Activate Formins	2.5	2.828	HLHvsHealthy
250	DYRK1A Signaling Pathway	2.48	3	HLHvsHealthy
251	Interleukin-4 and Interleukin-13 signaling	2.48	2.646	HLHvsHealthy
252	Signaling by PDGF	2.48	1.342	HLHvsHealthy
253	mTOR Signaling	2.47	0	HLHvsHealthy
254	Superpathway of Inositol Phosphate Compounds	2.47	3.162	HLHvsHealthy
255	Phase I - Functionalization of compounds	2.46	2.646	HLHvsHealthy
256	Mitochondrial unfolded protein response (UPRmt)	2.45	0	HLHvsHealthy
257	Isoleucine Degradation I	2.45	0	HLHvsHealthy
258	Mitochondrial Fatty Acid Beta-Oxidation	2.42	1	HLHvsHealthy
259	Interferon Signaling	2.42	0	HLHvsHealthy
260	Airway Pathology in Chronic Obstructive Pulmonary Disease	2.42	1.633	HLHvsHealthy
261	Iron uptake and transport	2.41	0.447	HLHvsHealthy
262	PI3K Signaling in B Lymphocytes	2.4	1	HLHvsHealthy
263	Synaptogenesis Signaling Pathway	2.4	1.732	HLHvsHealthy
264	Serotonin Receptor Signaling	2.39	3.5	HLHvsHealthy
265	FOXO-mediated transcription	2.39	0	HLHvsHealthy
266	Sertoli Cell-Sertoli Cell Junction Signaling	2.38	2.714	HLHvsHealthy
267	Choline catabolism	2.36	0	HLHvsHealthy
268	NAP1L1 Transcription Regulation Signaling Pathway	2.34	2.236	HLHvsHealthy
269	Regulation of Cellular Mechanics by Calpain Protease	2.34	2	HLHvsHealthy
270	Systemic Lupus Erythematosus in B Cell Signaling Pathway	2.33	1.89	HLHvsHealthy
271	Aryl Hydrocarbon Receptor Signaling	2.32	0	HLHvsHealthy
272	Valine Degradation I	2.32	0	HLHvsHealthy
273	Pulmonary Fibrosis Idiopathic Signaling Pathway	2.3	2.309	HLHvsHealthy
274	PTEN Signaling	2.3	-2.449	HLHvsHealthy
275	SRP-dependent cotranslational protein targeting to membrane	2.28	2.333	HLHvsHealthy
276	Branched-chain amino acid catabolism	2.26	0	HLHvsHealthy
277	Purine Nucleotides Degradation II (Aerobic)	2.26	0	HLHvsHealthy
278	IL-10 Signaling	2.23	-1.134	HLHvsHealthy
279	IL-13 Signaling Pathway	2.22	1.89	HLHvsHealthy
280	Regulation of TLR by endogenous ligand	2.2	0	HLHvsHealthy
281	RHOA Signaling	2.2	2.449	HLHvsHealthy
282	Signaling by SCF-KIT	2.19	2	HLHvsHealthy
283	DAP12 interactions	2.19	2	HLHvsHealthy
284	Vasopressin regulates renal water homeostasis via Aquaporins	2.19	2	HLHvsHealthy
285	Oncostatin M Signaling	2.19	2	HLHvsHealthy
286	Cardiac Hypertrophy Signaling (Enhanced)	2.18	2.673	HLHvsHealthy
287	Agrin Interactions at Neuromuscular Junction	2.18	2.236	HLHvsHealthy
288	Hepatic Fibrosis Signaling Pathway	2.18	1.941	HLHvsHealthy
289	RHO GTPases Activate WASPs and WAVEs	2.15	2	HLHvsHealthy
290	Aggrephagy	2.15	2	HLHvsHealthy
291	Histamine Degradation	2.15	0	HLHvsHealthy
292	GP6 Signaling Pathway	2.14	1.89	HLHvsHealthy
293	Endocannabinoid Developing Neuron Pathway	2.14	2.236	HLHvsHealthy
294	Crosstalk between Dendritic Cells and Natural Killer Cells	2.13	0	HLHvsHealthy
295	IL-33 Signaling Pathway	2.13	2.333	HLHvsHealthy
296	Histidine catabolism	2.1	0	HLHvsHealthy
297	High laminar flow shear stress activates signaling by PIEZO1 and PECAM1:CDH5:KDR in endothelial cells	2.1	2.236	HLHvsHealthy
298	RHO GTPases Activate NADPH Oxidases	2.09	0	HLHvsHealthy
299	Interleukin-6 family signaling	2.09	0	HLHvsHealthy
300	IL-22 Signaling	2.09	0	HLHvsHealthy
301	Vitamin-C Transport	2.09	0	HLHvsHealthy
302	HGF Signaling	2.09	2.236	HLHvsHealthy
303	Cellular response to heat stress	2.07	2.449	HLHvsHealthy
304	Sertoli Cell-Germ Cell Junction Signaling Pathway (Enhanced)	2.06	1.265	HLHvsHealthy
305	Chaperone Mediated Autophagy Signaling Pathway	2.06	-0.471	HLHvsHealthy
306	B Cell Receptor Signaling	2.05	2	HLHvsHealthy
307	Parkinson's Signaling Pathway	2.03	0	HLHvsHealthy
308	ERK5 Signaling	2.03	2	HLHvsHealthy
309	XBP1(S) activates chaperone genes	2.02	2	HLHvsHealthy
310	Role of Osteoclasts in Rheumatoid Arthritis Signaling Pathway	2.01	2.714	HLHvsHealthy
311	trans-Golgi Network Vesicle Budding	2	1.342	HLHvsHealthy
312	Adenine and Adenosine Salvage III	2	0	HLHvsHealthy
313	Purine Ribonucleosides Degradation to Ribose-1-phosphate	2	0	HLHvsHealthy
314	Pyruvate metabolism	1.99	2	HLHvsHealthy
315	PFKFB4 Signaling Pathway	1.99	0	HLHvsHealthy
316	Macropinocytosis Signaling	1.98	0	HLHvsHealthy
317	Paxillin Signaling	1.97	2	HLHvsHealthy
318	Apoptosis Signaling	1.97	0.816	HLHvsHealthy
319	Eicosanoid Signaling	1.97	2.53	HLHvsHealthy
320	Epithelial Membrane Protein Signaling Pathway	1.96	2.828	HLHvsHealthy
321	Signaling by VEGF	1.95	1.633	HLHvsHealthy
322	Integration of energy metabolism	1.94	0.816	HLHvsHealthy
323	Maturity Onset Diabetes of Young (MODY) Signaling	1.93	0	HLHvsHealthy
324	Netrin Signaling	1.93	1.414	HLHvsHealthy
325	Transcriptional activity of SMAD2/SMAD3:SMAD4 heterotrimer	1.93	1	HLHvsHealthy
326	NR1H2 and NR1H3-mediated signaling	1.93	1	HLHvsHealthy
327	Glutathione-mediated Detoxification	1.93	0	HLHvsHealthy
328	Ephrin A Signaling	1.93	0.378	HLHvsHealthy
329	TREM1 Signaling	1.91	2.236	HLHvsHealthy
330	Wound Healing Signaling Pathway	1.91	1.897	HLHvsHealthy
331	Creatine metabolism	1.91	0	HLHvsHealthy
332	Interleukin-9 signaling	1.91	0	HLHvsHealthy
333	RHOBTB3 ATPase cycle	1.91	0	HLHvsHealthy
334	Glucose and Glucose-1-phosphate Degradation	1.91	0	HLHvsHealthy
335	Pyroptosis	1.91	0	HLHvsHealthy
336	Glycolysis I	1.91	0	HLHvsHealthy
337	FcÎ³RIIB Signaling in B Lymphocytes	1.89	0	HLHvsHealthy
338	IL-17A Signaling in Fibroblasts	1.89	2.236	HLHvsHealthy
339	Degradation of the extracellular matrix	1.87	2.236	HLHvsHealthy
340	Myogenesis	1.86	0	HLHvsHealthy
341	Protein Sorting Signaling Pathway	1.83	2.828	HLHvsHealthy
342	RHO GTPases activate KTN1	1.82	0	HLHvsHealthy
343	Phenylalanine and tyrosine metabolism	1.82	0	HLHvsHealthy
344	Signaling by CSF3 (G-CSF)	1.82	0	HLHvsHealthy
345	CNTF Signaling	1.79	2	HLHvsHealthy
346	Activation of NMDA receptors and postsynaptic events	1.78	2.236	HLHvsHealthy
347	NAD Signaling Pathway	1.78	2.646	HLHvsHealthy
348	Pathogen Induced Cytokine Storm Signaling Pathway	1.77	2.53	HLHvsHealthy
349	Glucose metabolism	1.76	1.342	HLHvsHealthy
350	Acetyl-CoA Biosynthesis III (from Citrate)	1.76	0	HLHvsHealthy
351	Melatonin Degradation III	1.76	0	HLHvsHealthy
352	Glutamate Removal from Folates	1.76	0	HLHvsHealthy
353	Sorbitol Degradation I	1.76	0	HLHvsHealthy
354	Methylglyoxal Degradation VI	1.76	0	HLHvsHealthy
355	Adenine and Adenosine Salvage VI	1.76	0	HLHvsHealthy
356	Glycogen Degradation III	1.75	0	HLHvsHealthy
357	UDP-N-acetyl-D-galactosamine Biosynthesis II	1.75	0	HLHvsHealthy
358	Thrombin signalling through proteinase activated receptors (PARs)	1.75	0	HLHvsHealthy
359	Surfactant metabolism	1.75	0	HLHvsHealthy
360	Turbulent (oscillatory, disturbed) flow shear stress activates signaling by PIEZO1 and integrins in endothelial cells	1.75	0	HLHvsHealthy
361	Sphingosine-1-phosphate Signaling	1.75	0	HLHvsHealthy
362	Polyamine Regulation in Colon Cancer	1.71	1	HLHvsHealthy
363	Lysosome Positioning Signaling Pathway	1.71	-1.134	HLHvsHealthy
364	Renin-Angiotensin Signaling	1.7	0	HLHvsHealthy
365	Opioid Signalling	1.69	2.236	HLHvsHealthy
366	Trafficking and processing of endosomal TLR	1.68	0	HLHvsHealthy
367	Dissolution of Fibrin Clot	1.68	0	HLHvsHealthy
368	Proteasomal PSMD10 Signaling Pathway	1.68	0	HLHvsHealthy
369	Xenobiotic Metabolism CAR Signaling Pathway	1.68	1.89	HLHvsHealthy
370	Colorectal Cancer Metastasis Signaling	1.68	2.646	HLHvsHealthy
371	RAR Activation	1.68	1.732	HLHvsHealthy
372	Stress Granule Signaling Pathway	1.67	0	HLHvsHealthy
373	Systemic Lupus Erythematosus Signaling	1.67	0	HLHvsHealthy
374	ILK Signaling	1.65	1.89	HLHvsHealthy
375	Coagulation System	1.64	0	HLHvsHealthy
376	MSP-RON Signaling Pathway	1.64	0	HLHvsHealthy
377	EPH-Ephrin signaling	1.63	2.236	HLHvsHealthy
378	DNA Double-Strand Break Repair by Non-Homologous End Joining	1.62	0	HLHvsHealthy
379	Phagosome Formation	1.62	3.638	HLHvsHealthy
380	Role of Osteoblasts in Rheumatoid Arthritis Signaling Pathway	1.6	1.667	HLHvsHealthy
381	ID1 Signaling Pathway	1.58	0.378	HLHvsHealthy
382	Fatty acyl-CoA biosynthesis	1.58	0	HLHvsHealthy
383	SPINK1 Pancreatic Cancer Pathway	1.57	0	HLHvsHealthy
384	Sheddase Signaling Pathway	1.57	0	HLHvsHealthy
385	Regulation of cholesterol biosynthesis by SREBP (SREBF)	1.56	0	HLHvsHealthy
386	Telomere Extension by Telomerase	1.56	0	HLHvsHealthy
387	Leukotriene Biosynthesis	1.56	0	HLHvsHealthy
388	Mitotic Prometaphase	1.56	2.828	HLHvsHealthy
389	AMPK Signaling	1.56	2.646	HLHvsHealthy
390	CXCR4 Signaling	1.55	2	HLHvsHealthy
391	UVA-Induced MAPK Signaling	1.55	0	HLHvsHealthy
392	fMLP Signaling in Neutrophils	1.54	2	HLHvsHealthy
393	PXR/RXR Activation	1.53	0	HLHvsHealthy
394	Oxytocin Signaling Pathway	1.53	2.333	HLHvsHealthy
395	Neuroinflammation Signaling Pathway	1.51	2.828	HLHvsHealthy
396	Extrinsic Prothrombin Activation Pathway	1.51	0	HLHvsHealthy
397	HIF1Î± Signaling	1.51	0.816	HLHvsHealthy
398	Xenobiotic Metabolism Signaling	1.51	0	HLHvsHealthy
399	Atherosclerosis Signaling	1.5	2.449	HLHvsHealthy
400	Docosahexaenoic Acid (DHA) Signaling	1.49	1.667	HLHvsHealthy
401	mRNA 3 Prime End Processing Signaling Pathway	1.48	1.342	HLHvsHealthy
402	Cerebral Malformation Signaling Pathway	1.48	0	HLHvsHealthy
403	GM-CSF Signaling	1.47	2	HLHvsHealthy
404	Role of PKR in Interferon Induction and Antiviral Response	1.47	1.342	HLHvsHealthy
405	Alanine metabolism	1.46	0	HLHvsHealthy
406	UDP-D-xylose and UDP-D-glucuronate Biosynthesis	1.46	0	HLHvsHealthy
407	Choline Degradation I	1.46	0	HLHvsHealthy
408	Alanine Degradation III	1.46	0	HLHvsHealthy
409	Alanine Biosynthesis II	1.46	0	HLHvsHealthy
410	Thiosulfate Disproportionation III (Rhodanese)	1.46	0	HLHvsHealthy
411	Fatty Acid Biosynthesis Initiation II	1.46	0	HLHvsHealthy
412	Glycine Degradation (Creatine Biosynthesis)	1.46	0	HLHvsHealthy
413	GDP-L-fucose Biosynthesis I (from GDP-D-mannose)	1.46	0	HLHvsHealthy
414	Metabolism of nitric oxide: NOS3 activation and regulation	1.46	0	HLHvsHealthy
415	Protein methylation	1.46	0	HLHvsHealthy
416	Chondroitin Sulfate Degradation (Metazoa)	1.46	0	HLHvsHealthy
417	Th1 and Th2 Activation Pathway	1.46	0	HLHvsHealthy
418	Role of Macrophages, Fibroblasts and Endothelial Cells in Rheumatoid Arthritis	1.45	3	HLHvsHealthy
419	Major pathway of rRNA processing in the nucleolus and cytosol	1.44	2.333	HLHvsHealthy
420	CDK5 Signaling	1.42	0	HLHvsHealthy
421	Phospholipase C Signaling	1.42	2.236	HLHvsHealthy
422	Dermatan Sulfate Degradation (Metazoa)	1.42	0	HLHvsHealthy
423	Adenosine Nucleotides Degradation II	1.42	0	HLHvsHealthy
424	Intrinsic Prothrombin Activation Pathway	1.41	0	HLHvsHealthy
425	Cardiac Hypertrophy Signaling	1.4	2.449	HLHvsHealthy
426	Thioredoxin Signaling Pathway	1.4	0	HLHvsHealthy
427	Factors involved in megakaryocyte development and platelet production	1.39	2.236	HLHvsHealthy
428	Netrin-1 signaling	1.39	0	HLHvsHealthy
429	Signaling by Retinoic Acid	1.39	0	HLHvsHealthy
430	Assembly and cell surface presentation of NMDA receptors	1.39	0	HLHvsHealthy
431	BER (Base Excision Repair) Pathway	1.39	0	HLHvsHealthy
432	Iron homeostasis signaling pathway	1.38	0	HLHvsHealthy
433	Extra-nuclear estrogen signaling	1.38	2	HLHvsHealthy
434	RHO GTPases activate CIT	1.37	0	HLHvsHealthy
435	RHO GTPases Activate ROCKs	1.37	0	HLHvsHealthy
436	Modulation of host responses by IFN-stimulated genes	1.37	0	HLHvsHealthy
437	Signaling by Insulin receptor	1.36	0	HLHvsHealthy
438	Bile acid and bile salt metabolism	1.36	0	HLHvsHealthy
439	Carboxyterminal post-translational modifications of tubulin	1.36	0	HLHvsHealthy
440	Thrombin Signaling	1.36	0	HLHvsHealthy
441	Leptin Signaling in Obesity	1.34	0	HLHvsHealthy
442	Superpathway of Geranylgeranyldiphosphate Biosynthesis I (via Mevalonate)	1.33	0	HLHvsHealthy
443	Apelin Liver Signaling Pathway	1.33	0	HLHvsHealthy
444	IL-7 Signaling Pathway	1.31	2	HLHvsHealthy
445	Neutrophil degranulation	50.4	7.889	HLHvsSeptic
446	Complement cascade	30.5	4.439	HLHvsSeptic
447	Signaling by the B Cell Receptor (BCR)	20	5.209	HLHvsSeptic
448	Cell surface interactions at the vascular wall	18	4.596	HLHvsSeptic
449	Fc epsilon receptor (FCERI) signaling	17.5	5.209	HLHvsSeptic
450	Binding and Uptake of Ligands by Scavenger Receptors	16.9	3.674	HLHvsSeptic
451	Post-translational protein phosphorylation	15.7	4.69	HLHvsSeptic
452	Regulation of Insulin-like Growth Factor (IGF) transport and uptake by IGFBPs	15.4	4.796	HLHvsSeptic
453	Complement System	13.9	0.378	HLHvsSeptic
454	Microautophagy Signaling Pathway	11.9	3.742	HLHvsSeptic
455	Regulation of mRNA stability by proteins that bind AU-rich elements	11.7	4.123	HLHvsSeptic
456	Acute Phase Response Signaling	11.2	1.732	HLHvsSeptic
457	Signaling by ROBO receptors	11.2	4.914	HLHvsSeptic
458	Fcgamma receptor (FCGR) dependent phagocytosis	10.6	4.146	HLHvsSeptic
459	FAT10 Signaling Pathway	10.3	0	HLHvsSeptic
460	BAG2 Signaling Pathway	9.84	0	HLHvsSeptic
461	Response to elevated platelet cytosolic Ca2+	9.84	3.3	HLHvsSeptic
462	Regulation of RUNX2 expression and activity	9.81	3.742	HLHvsSeptic
463	NIK-->noncanonical NF-kB signaling	9.75	3.606	HLHvsSeptic
464	Degradation of CRY and PER proteins	9.66	3.606	HLHvsSeptic
465	Proteasome assembly	9.48	3.464	HLHvsSeptic
466	MAPK6/MAPK4 signaling	9.35	3.873	HLHvsSeptic
467	Hedgehog ligand biogenesis	9.3	3.606	HLHvsSeptic
468	Regulation of Apoptosis	9.28	3.464	HLHvsSeptic
469	MHC class II antigen presentation	9.14	4.123	HLHvsSeptic
470	Somitogenesis	9.08	3.464	HLHvsSeptic
471	Hedgehog 'off' state	8.95	4	HLHvsSeptic
472	Gene and protein expression by JAK-STAT signaling after IL-12 stimulation	8.73	-1.897	HLHvsSeptic
473	Metabolism of polyamines	8.71	3.464	HLHvsSeptic
474	Class I MHC mediated antigen processing and presentation	8.43	5.292	HLHvsSeptic
475	Collagen degradation	8.37	2.309	HLHvsSeptic
476	Protein Ubiquitination Pathway	8	4.025	HLHvsSeptic
477	TNFR2 non-canonical NF-kB pathway	7.98	3.464	HLHvsSeptic
478	Regulation of mitotic cell cycle	7.64	3.606	HLHvsSeptic
479	Inhibition of ARE-Mediated mRNA Degradation Pathway	7.57	2	HLHvsSeptic
480	Assembly of collagen fibrils and other multimeric structures	7.54	2.111	HLHvsSeptic
481	Degradation of beta-catenin by the destruction complex	7.47	3.606	HLHvsSeptic
482	TCR signaling	7.44	3.873	HLHvsSeptic
483	Mitotic G2-G2/M phases	7.43	4.359	HLHvsSeptic
484	C-type lectin receptors (CLRs)	7.43	3.5	HLHvsSeptic
485	Cellular response to hypoxia	7.43	3.464	HLHvsSeptic
486	Selenoamino acid metabolism	7.32	3.771	HLHvsSeptic
487	Interleukin-1 family signaling	7.3	3.873	HLHvsSeptic
488	LXR/RXR Activation	7.3	2.53	HLHvsSeptic
489	Formation of Fibrin Clot (Clotting Cascade)	7.25	2.333	HLHvsSeptic
490	Fructose metabolism	7.21	2.236	HLHvsSeptic
491	Transcriptional regulation by RUNX3	7.19	3.606	HLHvsSeptic
492	Mitochondrial protein degradation	7.13	3.051	HLHvsSeptic
493	Centrosomal KIAA0586 Signaling Pathway	7.13	3.357	HLHvsSeptic
494	Collagen biosynthesis and modifying enzymes	7.1	2.111	HLHvsSeptic
495	S Phase	6.97	3.606	HLHvsSeptic
496	GAIT Translation Signaling Pathway	6.82	-2.183	HLHvsSeptic
497	TRIM21 Intracellular Antibody Signaling Pathway	6.8	5.303	HLHvsSeptic
498	Beta-catenin independent WNT signaling	6.75	4.243	HLHvsSeptic
499	DHCR24 Signaling Pathway	6.75	2.309	HLHvsSeptic
500	Signaling by NOTCH4	6.75	3.873	HLHvsSeptic
501	Extracellular matrix organization	6.67	1.941	HLHvsSeptic
502	Ribosomal Quality Control Signaling Pathway	6.56	4.264	HLHvsSeptic
503	GPVI-mediated activation cascade	6.48	2.121	HLHvsSeptic
504	Interferon alpha/beta signaling	6.46	3.317	HLHvsSeptic
505	Neuroprotective Role of THOP1 in Alzheimer's Disease	6.4	1.134	HLHvsSeptic
506	Ethanol Degradation II	6.37	2	HLHvsSeptic
507	KEAP1-NFE2L2 pathway	6.37	3.873	HLHvsSeptic
508	Mitotic G1 phase and G1/S transition	6.36	3.742	HLHvsSeptic
509	Phagosome Maturation	6.33	0	HLHvsSeptic
510	Detoxification of Reactive Oxygen Species	6.28	2.828	HLHvsSeptic
511	Cachexia Signaling Pathway	6.27	3.838	HLHvsSeptic
512	ABC-family proteins mediated transport	6.18	3.606	HLHvsSeptic
513	Formation of xylulose-5-phosphate	6.12	2	HLHvsSeptic
514	Noradrenaline and Adrenaline Degradation	6.09	2	HLHvsSeptic
515	DNA Replication Pre-Initiation	6.01	3.742	HLHvsSeptic
516	Synthesis of DNA	5.97	3.606	HLHvsSeptic
517	Gluconeogenesis I	5.91	2.646	HLHvsSeptic
518	Hedgehog 'on' state	5.9	3.742	HLHvsSeptic
519	Huntington's Disease Signaling	5.85	1	HLHvsSeptic
520	RAF/MAP kinase cascade	5.82	4.359	HLHvsSeptic
521	ROBO SLIT Signaling Pathway	5.73	-0.577	HLHvsSeptic
522	Regulation of Actin-based Motility by Rho	5.58	2.646	HLHvsSeptic
523	Epithelial Adherens Junction Signaling	5.46	2.309	HLHvsSeptic
524	Colanic Acid Building Blocks Biosynthesis	5.28	2.236	HLHvsSeptic
525	Mitotic Metaphase and Anaphase	5.23	4.123	HLHvsSeptic
526	Coronavirus Replication Pathway	5.13	2.236	HLHvsSeptic
527	Pentose phosphate pathway	5.11	2.236	HLHvsSeptic
528	Multiple Sclerosis Signaling Pathway	5.06	3.207	HLHvsSeptic
529	RHOGDI Signaling	5.03	-2.333	HLHvsSeptic
530	Sucrose Degradation V (Mammalian)	5	2	HLHvsSeptic
531	Nuclear Cytoskeleton Signaling Pathway	4.98	3.5	HLHvsSeptic
532	Platelet Adhesion to exposed collagen	4.96	1.342	HLHvsSeptic
533	Translocation of SLC2A4 (GLUT4) to the plasma membrane	4.9	3	HLHvsSeptic
534	RHO GTPases activate PKNs	4.81	2.449	HLHvsSeptic
535	HSP90 chaperone cycle for steroid hormone receptors in the presence of ligand	4.8	2.828	HLHvsSeptic
536	Deubiquitination	4.7	4.243	HLHvsSeptic
537	Antigen Presentation Pathway	4.69	2.236	HLHvsSeptic
538	Clathrin-mediated Endocytosis Signaling	4.69	0	HLHvsSeptic
539	Collagen chain trimerization	4.63	1.134	HLHvsSeptic
540	Interferon gamma signaling	4.59	3.162	HLHvsSeptic
541	Caveolar-mediated Endocytosis Signaling	4.57	2	HLHvsSeptic
542	Eukaryotic Translation Elongation	4.56	2.496	HLHvsSeptic
543	Signaling by Rho Family GTPases	4.56	2.714	HLHvsSeptic
544	Glyoxylate metabolism and glycine degradation	4.55	2.236	HLHvsSeptic
545	Virus Entry via Endocytic Pathways	4.55	2.449	HLHvsSeptic
546	Transcriptional regulation by RUNX1	4.54	3.742	HLHvsSeptic
547	LPS/IL-1 Mediated Inhibition of RXR Function	4.49	0	HLHvsSeptic
548	Actin Cytoskeleton Signaling	4.48	2.714	HLHvsSeptic
549	COPI-mediated anterograde transport	4.44	3.162	HLHvsSeptic
550	Peroxisomal protein import	4.42	2.828	HLHvsSeptic
551	RHOA Signaling	4.39	2.828	HLHvsSeptic
552	p70S6K Signaling	4.34	0	HLHvsSeptic
553	Integrin cell surface interactions	4.32	0.333	HLHvsSeptic
554	Axonal Guidance Signaling	4.31	0	HLHvsSeptic
555	PTEN Regulation	4.29	3.464	HLHvsSeptic
556	Superpathway of Methionine Degradation	4.23	1.633	HLHvsSeptic
557	Chaperone Mediated Autophagy	4.22	2.236	HLHvsSeptic
558	TCA Cycle II (Eukaryotic)	4.22	2.236	HLHvsSeptic
559	CLEAR Signaling Pathway	4.2	1.5	HLHvsSeptic
560	Lysine catabolism	4.18	2	HLHvsSeptic
561	Phase II - Conjugation of compounds	4.13	3.162	HLHvsSeptic
562	2-oxobutanoate Degradation I	4.12	0	HLHvsSeptic
563	Nucleotide salvage	4.12	2.236	HLHvsSeptic
564	Histamine Degradation	4.12	0	HLHvsSeptic
565	Response of EIF2AK4 (GCN2) to amino acid deficiency	4.11	2.714	HLHvsSeptic
566	Neutrophil Extracellular Trap Signaling Pathway	4.1	0.688	HLHvsSeptic
567	Cell Cycle Checkpoints	4.09	4.123	HLHvsSeptic
568	Remodeling of Epithelial Adherens Junctions	4.09	2	HLHvsSeptic
569	Tumoricidal Function of Hepatic Natural Killer Cells	4.03	0	HLHvsSeptic
570	Integrin to Cytoskeleton Signaling Pathway	4.03	3.317	HLHvsSeptic
571	Immunoregulatory interactions between a Lymphoid and a non-Lymphoid cell	4.02	4.041	HLHvsSeptic
572	Advanced glycosylation endproduct receptor signaling	4.02	1	HLHvsSeptic
573	Triglyceride metabolism	4.02	1.633	HLHvsSeptic
574	EPH-Ephrin signaling	4.01	3	HLHvsSeptic
575	Intrinsic Pathway for Apoptosis	3.98	2.646	HLHvsSeptic
576	IL-12 Signaling and Production in Macrophages	3.94	-0.775	HLHvsSeptic
577	D-myo-inositol (1,4,5,6)-Tetrakisphosphate Biosynthesis	3.93	3.317	HLHvsSeptic
578	D-myo-inositol (3,4,5,6)-tetrakisphosphate Biosynthesis	3.93	3.317	HLHvsSeptic
579	Serotonin Degradation	3.9	2.236	HLHvsSeptic
580	Hepatic Fibrosis / Hepatic Stellate Cell Activation	3.89	0	HLHvsSeptic
581	Production of Nitric Oxide and Reactive Oxygen Species in Macrophages	3.89	1.667	HLHvsSeptic
582	Plasma lipoprotein assembly, remodeling, and clearance	3.88	2.828	HLHvsSeptic
583	Neddylation	3.86	3.873	HLHvsSeptic
584	Cyclophilin Signaling Pathway	3.84	2.84	HLHvsSeptic
585	Selenocysteine Biosynthesis II (Archaea and Eukaryotes)	3.83	0	HLHvsSeptic
586	Syndecan interactions	3.77	0.447	HLHvsSeptic
587	Signaling by MET	3.76	2.121	HLHvsSeptic
588	Regulation of cholesterol biosynthesis by SREBP (SREBF)	3.76	2	HLHvsSeptic
589	Sulfur amino acid metabolism	3.69	2.236	HLHvsSeptic
590	3-phosphoinositide Degradation	3.69	3.317	HLHvsSeptic
591	Elastic fibre formation	3.66	1.633	HLHvsSeptic
592	Transcriptional and post-translational regulation of MITF-M expression and activity	3.65	2.646	HLHvsSeptic
593	Granzyme B Signaling	3.64	0	HLHvsSeptic
594	Cilia Biogenesis Signaling Pathway	3.63	0	HLHvsSeptic
595	D-myo-inositol-5-phosphate Metabolism	3.61	3.317	HLHvsSeptic
596	IGF-1 Signaling	3.61	0	HLHvsSeptic
597	Urea Cycle	3.59	0	HLHvsSeptic
598	Aspartate Degradation II	3.59	0	HLHvsSeptic
599	Tryptophan Degradation X (Mammalian, via Tryptamine)	3.55	0	HLHvsSeptic
600	TCF dependent signaling in response to WNT	3.54	3.742	HLHvsSeptic
601	Xenobiotic Metabolism AHR Signaling Pathway	3.51	2.646	HLHvsSeptic
602	Glutathione Redox Reactions I	3.48	2	HLHvsSeptic
603	Nonsense-Mediated Decay (NMD)	3.45	2.53	HLHvsSeptic
604	3-phosphoinositide Biosynthesis	3.43	3.317	HLHvsSeptic
605	Mitochondrial unfolded protein response (UPRmt)	3.43	2	HLHvsSeptic
606	Isoleucine Degradation I	3.43	0	HLHvsSeptic
607	Thiosulfate Disproportionation III (Rhodanese)	3.41	0	HLHvsSeptic
608	Actin Nucleation by ARP-WASP Complex	3.34	2.236	HLHvsSeptic
609	ERK/MAPK Signaling	3.31	1.134	HLHvsSeptic
610	PKR-mediated signaling	3.31	2.828	HLHvsSeptic
611	Cargo concentration in the ER	3.28	2.236	HLHvsSeptic
612	Fatty Acid Î²-oxidation I	3.28	0	HLHvsSeptic
613	FcÎ³ Receptor-mediated Phagocytosis in Macrophages and Monocytes	3.28	2.828	HLHvsSeptic
614	Interleukin-12 family signaling	3.24	2	HLHvsSeptic
615	Valine Degradation I	3.24	0	HLHvsSeptic
616	Malate-aspartate shuttle	3.22	0	HLHvsSeptic
617	Coagulation System	3.22	0	HLHvsSeptic
618	COPII-mediated vesicle transport	3.21	2.646	HLHvsSeptic
619	Hematoma Resolution Signaling Pathway	3.16	-0.277	HLHvsSeptic
620	Citric acid cycle (TCA cycle)	3.15	2	HLHvsSeptic
621	trans-Golgi Network Vesicle Budding	3.14	1.89	HLHvsSeptic
622	IL-15 Production	3.13	2.333	HLHvsSeptic
623	Eukaryotic Translation Initiation	3.12	2.887	HLHvsSeptic
624	Mitochondrial Fatty Acid Beta-Oxidation	3.11	1.342	HLHvsSeptic
625	Natural Killer Cell Signaling	3.1	0.632	HLHvsSeptic
626	Protein folding	3.09	2.828	HLHvsSeptic
627	Semaphorin Neuronal Repulsive Signaling Pathway	3.09	0.378	HLHvsSeptic
628	Urea cycle	3.08	0	HLHvsSeptic
629	HIPPO signaling	3.07	-2	HLHvsSeptic
630	tRNA Charging	3.05	2.236	HLHvsSeptic
631	Folate Signaling Pathway	3.04	1.342	HLHvsSeptic
632	Coronavirus Pathogenesis Pathway	3.01	-1.667	HLHvsSeptic
633	GP6 Signaling Pathway	2.98	1.667	HLHvsSeptic
634	NRF2-mediated Oxidative Stress Response	2.96	2.828	HLHvsSeptic
635	Superpathway of Inositol Phosphate Compounds	2.96	3.317	HLHvsSeptic
636	Semaphorin Signaling in Neurons	2.96	0	HLHvsSeptic
637	Pentose Phosphate Pathway	2.94	0	HLHvsSeptic
638	Role of JAK family kinases in IL-6-type Cytokine Signaling	2.94	2.449	HLHvsSeptic
639	Protein Kinase A Signaling	2.94	0.535	HLHvsSeptic
640	L-cysteine Degradation III	2.93	0	HLHvsSeptic
641	Asparagine N-linked glycosylation	2.93	3	HLHvsSeptic
642	Warburg Effect Signaling Pathway	2.93	1.414	HLHvsSeptic
643	Metabolism of water-soluble vitamins and cofactors	2.91	1.89	HLHvsSeptic
644	Growth hormone receptor signaling	2.86	2	HLHvsSeptic
645	Mitochondrial Dysfunction	2.84	0	HLHvsSeptic
646	Glycogen Degradation III	2.83	0	HLHvsSeptic
647	UDP-N-acetyl-D-galactosamine Biosynthesis II	2.83	0	HLHvsSeptic
648	TP53 Regulates Metabolic Genes	2.82	2.646	HLHvsSeptic
649	Systemic Lupus Erythematosus in B Cell Signaling Pathway	2.81	1.414	HLHvsSeptic
650	Signaling by SCF-KIT	2.81	2.236	HLHvsSeptic
651	Xenobiotic Metabolism PXR Signaling Pathway	2.8	2.828	HLHvsSeptic
652	Atherosclerosis Signaling	2.79	2.333	HLHvsSeptic
653	Semaphorin interactions	2.77	2.449	HLHvsSeptic
654	Ferroptosis Signaling Pathway	2.77	0.333	HLHvsSeptic
655	Macrophage Alternative Activation Signaling Pathway	2.76	1.897	HLHvsSeptic
656	RHO GTPases Activate WASPs and WAVEs	2.76	2.236	HLHvsSeptic
657	Eukaryotic Translation Termination	2.76	2.53	HLHvsSeptic
658	Phase I - Functionalization of compounds	2.75	2.121	HLHvsSeptic
659	Trafficking and processing of endosomal TLR	2.72	0	HLHvsSeptic
660	EIF2 Signaling	2.7	1.342	HLHvsSeptic
661	B Cell Development	2.68	0	HLHvsSeptic
662	Arachidonate metabolism	2.67	2.236	HLHvsSeptic
663	Glycolysis I	2.67	2	HLHvsSeptic
664	IL-15 Signaling	2.67	0	HLHvsSeptic
665	Methylmalonyl Pathway	2.64	0	HLHvsSeptic
666	D-glucuronate Degradation I	2.64	0	HLHvsSeptic
667	Rapoport-Luebering Glycolytic Shunt	2.64	0	HLHvsSeptic
668	Fatty Acid Î²-oxidation III (Unsaturated, Odd Number)	2.64	0	HLHvsSeptic
669	Peroxisomal lipid metabolism	2.61	2	HLHvsSeptic
670	Ephrin Receptor Signaling	2.61	3	HLHvsSeptic
671	Cilium Assembly	2.58	3.317	HLHvsSeptic
672	Intra-Golgi and retrograde Golgi-to-ER traffic	2.58	3.317	HLHvsSeptic
673	PFKFB4 Signaling Pathway	2.55	-0.447	HLHvsSeptic
674	Signaling by CSF1 (M-CSF) in myeloid cells	2.5	2	HLHvsSeptic
675	NAD Signaling Pathway	2.48	3	HLHvsSeptic
676	Ephrin B Signaling	2.48	2	HLHvsSeptic
677	Cell Cycle: G2/M DNA Damage Checkpoint Regulation	2.48	0	HLHvsSeptic
678	G-protein beta:gamma signalling	2.45	2	HLHvsSeptic
679	RHO GTPases activate IQGAPs	2.45	2	HLHvsSeptic
680	Protein Sorting Signaling Pathway	2.45	3.162	HLHvsSeptic
681	Extrinsic Prothrombin Activation Pathway	2.45	0	HLHvsSeptic
682	Superpathway of Citrulline Metabolism	2.45	0	HLHvsSeptic
683	Glycerol Degradation I	2.42	0	HLHvsSeptic
684	Glutathione Redox Reactions II	2.42	0	HLHvsSeptic
685	Citrulline-Nitric Oxide Cycle	2.42	0	HLHvsSeptic
686	Galactose Degradation I (Leloir Pathway)	2.42	0	HLHvsSeptic
687	Glycosaminoglycan metabolism	2.41	2.828	HLHvsSeptic
688	PI3K Signaling in B Lymphocytes	2.4	0	HLHvsSeptic
689	SRP-dependent cotranslational protein targeting to membrane	2.4	2.53	HLHvsSeptic
690	Metabolism of Angiotensinogen to Angiotensins	2.37	0	HLHvsSeptic
691	Chaperone Mediated Autophagy Signaling Pathway	2.33	-0.655	HLHvsSeptic
692	B Cell Receptor Signaling	2.32	1	HLHvsSeptic
693	14-3-3-mediated Signaling	2.31	2	HLHvsSeptic
694	Methylglyoxal Degradation III	2.31	0	HLHvsSeptic
695	FcÎ³RIIB Signaling in B Lymphocytes	2.28	0	HLHvsSeptic
696	Degradation of the extracellular matrix	2.26	2.449	HLHvsSeptic
697	Signaling by VEGF	2.26	1.134	HLHvsSeptic
698	Sperm Motility	2.26	0	HLHvsSeptic
699	Choline catabolism	2.25	0	HLHvsSeptic
700	Galactose catabolism	2.25	0	HLHvsSeptic
701	Arginine Biosynthesis IV	2.25	0	HLHvsSeptic
702	Pentose Phosphate Pathway (Non-oxidative Branch)	2.25	0	HLHvsSeptic
703	Glycine Cleavage Complex	2.25	0	HLHvsSeptic
704	GDP-mannose Biosynthesis	2.25	0	HLHvsSeptic
705	FXR/RXR Activation	2.24	0.707	HLHvsSeptic
706	FOXO-mediated transcription	2.23	0	HLHvsSeptic
707	Pulmonary Fibrosis Idiopathic Signaling Pathway	2.23	1.941	HLHvsSeptic
708	Interferon Signaling	2.22	0	HLHvsSeptic
709	RAC Signaling	2.21	2.236	HLHvsSeptic
710	RAR Activation	2.18	2.138	HLHvsSeptic
711	Reelin Signaling in Neurons	2.18	2.828	HLHvsSeptic
712	Glucose metabolism	2.14	1.633	HLHvsSeptic
713	Germ Cell-Sertoli Cell Junction Signaling	2.14	0	HLHvsSeptic
714	ID1 Signaling Pathway	2.12	1.667	HLHvsSeptic
715	Airway Pathology in Chronic Obstructive Pulmonary Disease	2.11	2.236	HLHvsSeptic
716	Sheddase Signaling Pathway	2.11	-1.265	HLHvsSeptic
717	Branched-chain amino acid catabolism	2.1	0	HLHvsSeptic
718	Sleep NREM Signaling Pathway	2.09	-0.816	HLHvsSeptic
719	ABRA Signaling Pathway	2.09	0.816	HLHvsSeptic
720	Iron homeostasis signaling pathway	2.07	0	HLHvsSeptic
721	IL-8 Signaling	2.05	2.646	HLHvsSeptic
722	Autism Signaling Pathway	2.04	2.111	HLHvsSeptic
723	Fatty Acid Î±-oxidation	2.04	0	HLHvsSeptic
724	Role of Tissue Factor in Cancer	2.04	1.667	HLHvsSeptic
725	SPINK1 Pancreatic Cancer Pathway	2.03	-1	HLHvsSeptic
726	Cell junction organization	2	1.633	HLHvsSeptic
727	Histidine catabolism	1.99	0	HLHvsSeptic
728	Tuberculosis Active Signaling Pathway	1.99	0	HLHvsSeptic
729	NFE2L2 regulating anti-oxidant/detoxification enzymes	1.99	0	HLHvsSeptic
730	DAP12 interactions	1.99	2	HLHvsSeptic
731	Vasopressin regulates renal water homeostasis via Aquaporins	1.99	2	HLHvsSeptic
732	Oncostatin M Signaling	1.99	2	HLHvsSeptic
733	Intrinsic Prothrombin Activation Pathway	1.99	0	HLHvsSeptic
734	PXR/RXR Activation	1.97	0	HLHvsSeptic
735	Aryl Hydrocarbon Receptor Signaling	1.97	0	HLHvsSeptic
736	Signaling by Retinoic Acid	1.95	1	HLHvsSeptic
737	Aggrephagy	1.95	2	HLHvsSeptic
738	Retinoid metabolism and transport	1.95	2	HLHvsSeptic
739	L1CAM interactions	1.94	1.89	HLHvsSeptic
740	Interleukin-6 family signaling	1.94	0	HLHvsSeptic
741	Putrescine Degradation III	1.94	0	HLHvsSeptic
742	Vitamin-C Transport	1.94	0	HLHvsSeptic
743	Apelin Adipocyte Signaling Pathway	1.93	1	HLHvsSeptic
744	IL-13 Signaling Pathway	1.92	1.89	HLHvsSeptic
745	Amyloid fiber formation	1.92	1.134	HLHvsSeptic
746	Regulation of eIF4 and p70S6K Signaling	1.92	0	HLHvsSeptic
747	Adenine and Adenosine Salvage III	1.89	0	HLHvsSeptic
748	Purine Ribonucleosides Degradation to Ribose-1-phosphate	1.89	0	HLHvsSeptic
749	High laminar flow shear stress activates signaling by PIEZO1 and PECAM1:CDH5:KDR in endothelial cells	1.87	2.236	HLHvsSeptic
750	Crosstalk between Dendritic Cells and Natural Killer Cells	1.87	0	HLHvsSeptic
751	Glycogen metabolism	1.84	0	HLHvsSeptic
752	Ethanol Degradation IV	1.84	0	HLHvsSeptic
753	XBP1(S) activates chaperone genes	1.82	2	HLHvsSeptic
754	Sirtuin Signaling Pathway	1.8	2.111	HLHvsSeptic
755	Thioredoxin Signaling Pathway	1.8	-0.447	HLHvsSeptic
756	ERK5 Signaling	1.8	2	HLHvsSeptic
757	Granzyme A Signaling	1.8	-1	HLHvsSeptic
758	Interleukin-9 signaling	1.8	0	HLHvsSeptic
759	RHOBTB3 ATPase cycle	1.8	0	HLHvsSeptic
760	Glucose and Glucose-1-phosphate Degradation	1.8	0	HLHvsSeptic
761	Histidine Degradation III	1.8	0	HLHvsSeptic
762	Glycogen Degradation II	1.8	0	HLHvsSeptic
763	Role of JAK1, JAK2 and TYK2 in Interferon Signaling	1.8	0	HLHvsSeptic
764	Antimicrobial peptides	1.79	2	HLHvsSeptic
765	Pyruvate metabolism	1.79	2	HLHvsSeptic
766	Retinoate Biosynthesis I	1.79	0	HLHvsSeptic
767	fMLP Signaling in Neutrophils	1.77	2.236	HLHvsSeptic
768	Pyroptosis	1.75	0	HLHvsSeptic
769	IL-27 Signaling Pathway	1.75	2.236	HLHvsSeptic
770	Gap junction trafficking and regulation	1.74	2	HLHvsSeptic
771	Transcriptional activity of SMAD2/SMAD3:SMAD4 heterotrimer	1.74	1	HLHvsSeptic
772	Glutathione-mediated Detoxification	1.74	0	HLHvsSeptic
773	RHO GTPases activate KTN1	1.72	0	HLHvsSeptic
774	Phenylalanine and tyrosine metabolism	1.72	0	HLHvsSeptic
775	Interconversion of nucleotide di- and triphosphates	1.71	0	HLHvsSeptic
776	Maturity Onset Diabetes of Young (MODY) Signaling	1.71	0	HLHvsSeptic
777	Apoptotic execution phase	1.71	2	HLHvsSeptic
778	Amyloid Processing	1.71	0	HLHvsSeptic
779	Acetyl-CoA Biosynthesis III (from Citrate)	1.7	0	HLHvsSeptic
780	Melatonin Degradation III	1.7	0	HLHvsSeptic
781	Glutamate Removal from Folates	1.7	0	HLHvsSeptic
782	Sorbitol Degradation I	1.7	0	HLHvsSeptic
783	Methylglyoxal Degradation VI	1.7	0	HLHvsSeptic
784	Adenine and Adenosine Salvage VI	1.7	0	HLHvsSeptic
785	UDP-N-acetyl-D-galactosamine Biosynthesis I	1.7	0	HLHvsSeptic
786	Role of PKR in Interferon Induction and Antiviral Response	1.69	0.447	HLHvsSeptic
787	Stress Granule Signaling Pathway	1.69	0.302	HLHvsSeptic
788	Integration of energy metabolism	1.68	1.633	HLHvsSeptic
789	Signaling by CSF3 (G-CSF)	1.67	0	HLHvsSeptic
790	Pathogen Induced Cytokine Storm Signaling Pathway	1.67	2.111	HLHvsSeptic
791	IL-17A Signaling in Fibroblasts	1.67	1.342	HLHvsSeptic
792	DYRK1A Signaling Pathway	1.66	2.828	HLHvsSeptic
793	mTOR Signaling	1.65	0	HLHvsSeptic
794	DDX58/IFIH1-mediated induction of interferon-alpha/beta	1.65	1.342	HLHvsSeptic
795	Ephrin A Signaling	1.64	0.816	HLHvsSeptic
796	GP1b-IX-V activation signalling	1.64	0	HLHvsSeptic
797	Purine Nucleotides De Novo Biosynthesis II	1.64	0	HLHvsSeptic
798	Interleukin-4 and Interleukin-13 signaling	1.63	1.633	HLHvsSeptic
799	Parkinson's Signaling Pathway	1.62	-0.632	HLHvsSeptic
800	MSP-RON Signaling in Cancer Cells Pathway	1.61	1.633	HLHvsSeptic
801	Role of Osteoclasts in Rheumatoid Arthritis Signaling Pathway	1.61	2.309	HLHvsSeptic
802	HIF1Î± Signaling	1.6	0	HLHvsSeptic
803	Turbulent (oscillatory, disturbed) flow shear stress activates signaling by PIEZO1 and integrins in endothelial cells	1.6	0	HLHvsSeptic
804	Synaptogenesis Signaling Pathway	1.6	2.111	HLHvsSeptic
805	Platelet Aggregation (Plug Formation)	1.58	0	HLHvsSeptic
806	Dissolution of Fibrin Clot	1.58	0	HLHvsSeptic
807	Serotonin Receptor Signaling	1.56	3.357	HLHvsSeptic
808	Wound Healing Signaling Pathway	1.56	1.265	HLHvsSeptic
809	Signaling by PDGF	1.55	1	HLHvsSeptic
810	Nucleotide biosynthesis	1.52	0	HLHvsSeptic
811	DNA Double-Strand Break Repair by Non-Homologous End Joining	1.52	0	HLHvsSeptic
812	Visual phototransduction	1.51	2	HLHvsSeptic
813	Iron uptake and transport	1.51	1	HLHvsSeptic
814	Nucleotide catabolism	1.5	0	HLHvsSeptic
815	Late endosomal microautophagy	1.5	0	HLHvsSeptic
816	NAP1L1 Transcription Regulation Signaling Pathway	1.49	2	HLHvsSeptic
817	Major pathway of rRNA processing in the nucleolus and cytosol	1.49	2.53	HLHvsSeptic
818	MSP-RON Signaling in Macrophages Pathway	1.49	0.447	HLHvsSeptic
819	Gamma carboxylation, hypusinylation, hydroxylation, and arylsulfatase activation	1.48	-1	HLHvsSeptic
820	Telomere Extension by Telomerase	1.46	0	HLHvsSeptic
821	RHO GTPase cycle	1.44	3.357	HLHvsSeptic
822	Unfolded protein response	1.44	1	HLHvsSeptic
823	Glycation Signaling Pathway	1.44	-0.333	HLHvsSeptic
824	Systemic Lupus Erythematosus Signaling	1.43	0	HLHvsSeptic
825	Glutaryl-CoA Degradation	1.41	0	HLHvsSeptic
826	Alanine metabolism	1.41	0	HLHvsSeptic
827	UDP-D-xylose and UDP-D-glucuronate Biosynthesis	1.41	0	HLHvsSeptic
828	Choline Degradation I	1.41	0	HLHvsSeptic
829	Alanine Degradation III	1.41	0	HLHvsSeptic
830	Alanine Biosynthesis II	1.41	0	HLHvsSeptic
831	Glycerol-3-phosphate Shuttle	1.41	0	HLHvsSeptic
832	Glycine Degradation (Creatine Biosynthesis)	1.41	0	HLHvsSeptic
833	GDP-L-fucose Biosynthesis I (from GDP-D-mannose)	1.41	0	HLHvsSeptic
834	Hepatic Fibrosis Signaling Pathway	1.4	0.905	HLHvsSeptic
835	Mitochondrial protein import	1.4	2	HLHvsSeptic
836	RAB geranylgeranylation	1.4	2	HLHvsSeptic
837	Leukocyte Extravasation Signaling	1.39	2.121	HLHvsSeptic
838	Immunogenic Cell Death Signaling Pathway	1.39	0	HLHvsSeptic
839	Activation of IRF by Cytosolic Pattern Recognition Receptors	1.38	1	HLHvsSeptic
840	Endocannabinoid Developing Neuron Pathway	1.37	2	HLHvsSeptic
841	Xenobiotic Metabolism CAR Signaling Pathway	1.37	2.449	HLHvsSeptic
842	Phospholipase C Signaling	1.37	0	HLHvsSeptic
843	ILK Signaling	1.36	1.89	HLHvsSeptic
844	Metabolism of nitric oxide: NOS3 activation and regulation	1.36	0	HLHvsSeptic
845	Protein methylation	1.36	0	HLHvsSeptic
846	RAN Signaling	1.36	0	HLHvsSeptic
847	Chondroitin Sulfate Degradation (Metazoa)	1.36	0	HLHvsSeptic
848	Dopamine Degradation	1.35	0	HLHvsSeptic
849	Phagosome Formation	1.34	3.771	HLHvsSeptic
850	Vitamin K Signaling Pathway	1.34	2	HLHvsSeptic
851	Sertoli Cell-Germ Cell Junction Signaling Pathway (Enhanced)	1.33	1	HLHvsSeptic
852	Pyrimidine Ribonucleotides Interconversion	1.32	0	HLHvsSeptic
853	Dermatan Sulfate Degradation (Metazoa)	1.31	0	HLHvsSeptic
854	Adenosine Nucleotides Degradation II	1.31	0	HLHvsSeptic
